# Supplementary material for: Reactivation of P53 Antiproliferative and Pro-Apoptotic Pathways by Resveratrol in Mutant P53 Cancer Cell Lines
Source: Int J Mol Sci. 2026 May 16;27(10):4481. doi: 10.3390/ijms27104481 (PMC13207096; doi:10.3390/ijms27104481)
Supplement: Supplementary file 1 [file ijms-27-04481-s001.zip]

Archive with 1 entries (1 files):
- ijms-4300435-supplementary.pdf
